# Supplementary material for: Reconciling the Neurophysiological and Cognitive Theories of Stimulus–Response Spatial Compatibility Effects: A Visual–Motor Dissociation Approach
Source: Vision (Basel). 2025 Apr 17;9(2):34. doi: 10.3390/vision9020034 (PMC12015925; doi:10.3390/vision9020034)
Supplement: Supplementary file 1 [file vision-09-00034-s001.zip]

Archive with 2 entries (2 files):
- Supplementary-Images_Block-1.zip
- Supplementary_FIGs_Study_1&2_Beeswarm.zip
